# Supplementary material for: Effects of Previous Kasai Surgery on Gut Microbiota and Bile Acid in Biliary Atresia With End-Stage Liver Disease
Source: Front Med (Lausanne). 2021 Sep 27;8:704328. doi: 10.3389/fmed.2021.704328 (PMC8502819; doi:10.3389/fmed.2021.704328)
Supplement: Supplementary file 1 [file Data_Sheet_1.xlsx]

## Sheet: Table legends
Supplementary Table Legends
Table S1	The results of metagenomic sequencing and assembly data
Table S2:	Differential gut microbiota between the two groups at the genera level performed by 16S rRNA gene sequencing
Table S3:	Differential gut microbiota between the two groups at the species level performed by 16S rRNA gene sequencing
Table S4:	Differential gut microbiota between the two groups at the genera level performed by metagenomic sequencing
Table S5	The relationship between gut microbiota and clinical indicators
Table S6	Differential stool bile acids between the post-Kasai and non-Kasai groups (screened by OPLS-DA analysis)
Table S7	The relationship between gut microbiota and bile acids
Table S8	Differential functional profiles between the non-Kasai and post-Kasai groups

## Sheet: Table S1
Table S1:	The results of metagenomic sequencing and assembly data
	Data production							Data assembly							Gene prediction
Group	Sample id	Adaptor(%)	Low quality(%)	Host(%)	Clean reads(#)	Clean bases(bp)	Data use rate(%)	Kmer	Number of scaftigs (#)	N50 length (bp)	N90 length (bp)	Total length (bp)	Maximal length (bp)	Average length(bp)	Number of ORFs(#)	Ratio of complete ORFs	Total length(bp)	Maximal length(bp)	Average length(bp)
post-Kasai	Pre-1	0.0073	0.0282	0.6515	20482592	3086431703	0.313	Kmer55	2186	41558	850	8709097	234407	3984	9338	0.804	7299990	9012	781.8
non-Kasai	Pre-10	0.0036	0.0211	0.0047	56937470	8587811905	0.9706	Kmer55	13191	8074	788	33902595	103145	2570	38369	0.6	29958081	9381	780.8
non-Kasai	Pre-11	0.002	0.0125	0.0017	33615592	5072037689	0.9838	Kmer55	9179	10948	998	30773908	237247	3352	34377	0.695	27198585	12288	791.2
non-Kasai	Pre-12	0.0473	0.0206	0.0596	46220028	6969458396	0.8725	Kmer55	21459	6556	783	53176351	302005	2478	62377	0.603	47234463	10944	757.2
non-Kasai	Pre-13	0.0047	0.0226	0.0648	54836504	8270891990	0.9078	Kmer55	8591	21170	1060	34520163	311076	4018	37243	0.741	30731277	20775	825.2
non-Kasai	Pre-14	0.0018	0.0124	0.0061	40483524	6107440620	0.9797	Kmer55	10768	3858	712	21715623	158773	2016	26323	0.535	19092060	9585	725.3
non-Kasai	Pre-15	0.0085	0.013	0.1058	32622574	4921818454	0.8727	Kmer51	12267	4840	806	29136360	323982	2375	33574	0.582	25486998	10422	759.1
non-Kasai	Pre-16	0.0064	0.0171	0.0223	43558850	6570945523	0.9543	Kmer55	10175	15800	1263	41379389	288985	4066	43027	0.73	36424086	11268	846.5
post-Kasai	Pre-2	0.004	0.019	0.8297	5335594	803921684	0.1473	Kmer55	3213	27509	1221	15452391	236525	4809	16034	0.802	13447809	9585	838.7
post-Kasai	Pre-3	0.0032	0.0163	0.0009	39064944	5893882258	0.9796	Kmer51	15028	6838	910	41440892	189694	2757	43638	0.602	37068276	20775	849.4
post-Kasai	Pre-4	0.0056	0.0227	0.0058	73257642	11046942745	0.9659	Kmer55	23114	4059	792	51115942	82815	2211	60611	0.555	45195831	13179	745.7
post-Kasai	Pre-5	0.0014	0.0132	0.0058	38117250	5751192672	0.9796	Kmer55	10666	9430	873	30801069	119922	2887	34294	0.641	27263670	20778	795
post-Kasai	Pre-6	0.0064	0.0281	0.0067	69597970	10494825152	0.9589	Kmer63	5133	5890	795	12682790	91018	2470	15226	0.593	11265447	9042	739.9
post-Kasai	Pre-7	0.0053	0.0151	0.0003	52934172	7976267451	0.9794	Kmer63	11695	3569	752	23677701	56703	2024	28795	0.526	20876520	9114	725
post-Kasai	Pre-8	0.0029	0.0113	0.0059	38758746	5846730867	0.9799	Kmer51	19391	1888	661	28567861	43591	1473	38866	0.403	25313685	9492	651.3
non-Kasai	Pre-9	0.0651	0.0165	0.1642	38207564	5764226944	0.7542	Kmer63	7014	2521	646	11422462	35879	1628	14652	0.456	9873798	7644	673.9

## Sheet: Table S2
Table S2:	Differential gut microbiota between the two groups at the genera level performed by 16S rRNA gene sequencing
Species name	non_Kasai-Mean(%)	post_Kasai-Mean(%)	Pvalue
g__Veillonella	30.7	11.72	0.1832
g__Enterobacter	20.79	12.31	0.2716
g__Bifidobacterium	10.41	21.74	1
g__Escherichia-Shigella	12.17	6.618	0.6854
g__Streptococcus	13.6	5.116	0.2243
g__Serratia	0.009899	12.31	0.3961
g__Enterococcus	5.378	2.659	0.3253
g__Faecalibacterium	0.1285	6.714	0.7537
g__Clostridium_sensu_stricto_1	0.1486	4.525	0.06171
g__Bacteroides	0.9416	3.094	0.3796
g__Lactobacillus	1.409	1.595	0.3235
g__Ruminococcus_torques_group	1.277	1.247	0.3961
g__Collinsella	0.01893	1.534	0.6477
g__Blautia	0.02504	1.502	0.09959
g__Lachnospira	0.009614	1.486	0.4485
g__Haemophilus	0.7866	0.6586	0.7683
g__unclassified_f__Lachnospiraceae	0.01625	1.05	0.2149
g__Fusicatenibacter	0.02155	0.6815	0.2068
g__Staphylococcus	0.1085	0.5055	0.4514
g__Rothia	0.269	0.1318	0.4519
g__Intestinibacter	0.002519	0.3848	0.4081
g__Lachnoclostridium	0.005087	0.3616	0.5352
g__unclassified_o__Lactobacillales	0.1981	0.08759	1
g__Erysipelatoclostridium	0.2297	0.01607	0.6792
g__Parasutterella	0.003688	0.2019	0.7104
g__Fusobacterium	0.1739	0.0204	0.2671
g__Proteus	0	0.1656	0.02133
g__Megasphaera	0.1458	0.01666	0.3796
g__Lachnospiraceae_UCG-004	0.004758	0.1451	0.4081
g__Flavonifractor	0.1363	0.003302	0.9408
g__Leptotrichia	0.1242	0	0.4227
g__Subdoligranulum	0.05103	0.06843	0.8447
g__Anaerostipes	0.004198	0.1099	0.2068
g__CAG-352	0.009516	0.09348	0.2068
g__Erysipelotrichaceae_UCG-003	0.0005598	0.09636	0.4081
g__unclassified_p__Firmicutes	0.08955	0.007307	0.1693
g__Ruminococcus_gnavus_group	0.0005598	0.09331	0.2068
g__Klebsiella	0.07278	0.02049	0.4028
g__Atopobium	0.09214	0	0.09803
g__Ruminococcus	0.02015	0.06694	0.5081
g__Eubacterium_eligens_group	0.02743	0.05823	0.2653
g__Eubacterium_hallii_group	0.0002799	0.0849	0.9221
g__Phascolarctobacterium	0.0002799	0.06946	0.9221
g__Senegalimassilia	0	0.06878	0.1423
g__Lachnospiraceae_UCG-010	0.0003288	0.05638	0.9221
g__Butyricicoccus	0.001448	0.05446	0.7104
g__Actinomyces	0.02761	0.02735	0.8018
g__Prevotella	0.04563	0.008877	0.8904
g__Neisseria	0.04323	0.004516	0.2415
g__Lachnospiraceae_NC2004_group	0	0.04395	0.1423
g__Aggregatibacter	0.02894	0.01372	0.3343
g__Allisonella	0.0005598	0.03758	0.9221
g__Gemella	0.03328	0.004189	0.6604
g__Monoglobus	0.00112	0.03207	0.4081
g__Parabacteroides	0.004932	0.02617	0.9408
g__Morganella	0	0.03024	0.05709
g__Granulicatella	0.01355	0.01054	0.7829
g__unclassified_k__norank_d__Bacteria	0.01134	0.01108	0.6296
g__Dorea	0.0005598	0.02163	0.2068
g__Dialister	0.004285	0.01705	0.804
g__Burkholderia-Caballeronia-Paraburkholderia	0.0134	0.006231	0.8447
g__Leuconostoc	0.01859	0.0006344	1
g__Acinetobacter	0.0151	0.00384	0.6793
g__Romboutsia	0.001399	0.01604	0.4081
g__Lactococcus	0.01682	0	0.4227
g__Campylobacter	0.01429	0	0.09803
g__norank_f__Caulobacteraceae	0.01062	0.002947	0.8447
g__Lachnospiraceae_ND3007_group	0.002519	0.01084	0.5081
g__Actinobacillus	0.001209	0.01017	0.9221
g__Lachnospiraceae_NK4A136_group	0.0002799	0.01098	0.4081
g__Bacillus	0	0.01004	0.3496
g__Peptoniphilus	0.008957	0.0009397	0.6197
g__Streptobacillus	0.009865	0	0.4227
g__Negativicoccus	0.009796	0	0.4227
g__Slackia	0.001399	0.007871	0.9221
g__Georgenia	0	0.009032	0.3496
g__Alistipes	0.0002799	0.008717	0.4081
g__unclassified_o__Enterobacterales	0.007357	0.0006495	0.1479
g__Eubacterium_ventriosum_group	0.0008886	0.006504	0.3704
g__Eggerthella	0.0005598	0.004667	0.4081
g__Anaerococcus	0.005087	0	0.2036
g__Pseudomonas	0.004681	0	0.2036
g__Coprococcus	0.0005598	0.004004	0.4081
g__Finegoldia	0.004291	0	0.09803
g__Stenotrophomonas	0.003062	0.0006344	0.5625
g__Clostridium_innocuum_group	0.002754	0.0006559	0.6792
g__Solobacterium	0.00338	0	0.2036
g__Aliidiomarina	0.002239	0.0009838	1
g__Sphaerobacter	0	0.003011	0.3496
g__norank_f__Lachnospiraceae	0.002783	0	0.4227
g__Delftia	0.002424	0.0003279	0.6792
g__norank_f__norank_o__Saccharimonadales	0.002552	0	0.2036
g__Saccharomonospora	0	0.002509	0.3496
g__norank_f__Methylococcaceae	0	0.002509	0.3496
g__UCG-002	0.0002799	0.002006	0.4081
g__Thermus	0.002148	0	0.2036
g__Lautropia	0	0.002007	0.3496
g__norank_f__norank_o__Actinomarinales	0	0.002007	0.3496
g__Ornithinicoccus	0	0.002007	0.3496
g__Flavobacterium	0	0.002007	0.3496
g__Microbacterium	0	0.002007	0.3496
g__Iamia	0	0.002007	0.3496
g__Turicibacter	0	0.001968	0.3496
g__Odoribacter	0.0002799	0.001678	0.9221
g__Herbaspirillum	0.00171	0	0.2036
g__TM7x	0.00123	0.0003279	0.5625
g__Planktosalinus	0	0.001505	0.3496
g__Geobacillus	0	0.001505	0.3496
g__norank_f__Bacillaceae	0	0.001505	0.3496
g__Aminobacter	0	0.001505	0.3496
g__Luteimonas	0	0.001505	0.3496
g__norank_f__MWH-CFBk5	0	0.001505	0.3496
g__norank_f__norank_o__Chloroplast	0	0.001505	0.3496
g__Corynebacterium	0.0003022	0.001153	0.9221
g__Ralstonia	0.001072	0.0003279	1
g__Sutterella	0.001399	0	0.4227
g__unclassified_p__Actinobacteriota	0	0.001342	0.3496
g__Enhydrobacter	0.001294	0	0.4227
g__Pseudofulvimonas	0	0.001004	0.3496
g__Oceanobacillus	0	0.001004	0.3496
g__Sumerlaea	0	0.001004	0.3496
g__unclassified_f__Sphingobacteriaceae	0	0.001004	0.3496
g__norank_f__Muribaculaceae	0	0.001004	0.3496
g__Longispora	0	0.001004	0.3496
g__Defluviitalea	0	0.001004	0.3496
g__unclassified_f__Oscillospiraceae	0	0.001004	0.3496
g__norank_f__Limnochordaceae	0	0.001004	0.3496
g__Eikenella	0.0003022	0.0006559	0.9221
g__Providencia	0	0.0009516	0.3496
g__Chryseobacterium	0.0007149	0	0.4227
g__Porphyromonas	0.0006577	0	0.4227
g__Oribacterium	0.0006185	0	0.4227
g__norank_f__Bacteroidales_RF16_group	0.0005598	0	0.4227

## Sheet: Table S3
Table S3:	Differential gut microbiota between the two groups at the species level performed by 16S rRNA gene sequencing
Species name	non_Kasai-Mean(%)	post_Kasai-Mean(%)	Pvalue
s__Enterobacter_hormaechei_subsp._hoffmannii	15.19	10.79	0.5244
s__Bifidobacterium_longum	7.47	16.78	0.6025
s__Veillonella_atypica	22.9	0.7024	0.02775
s__Escherichia_coli_g__Escherichia-Shigella	12.12	6.568	0.6854
s__uncultured_organism_g__Veillonella	7.175	10.92	0.3854
s__unclassified_g__Streptococcus	11.21	4.194	0.2243
s__Serratia_marcescens_g__Serratia	0.009899	12.31	0.3961
s__Enterococcus_faecium_g__Enterococcus	5.359	2.56	0.3253
s__unclassified_g__Enterobacter	5.598	1.525	0.1828
s__Faecalibacterium_prausnitzii	0.1285	6.667	0.7537
s__Bifidobacterium_breve	1.256	3.276	0.68
s__Clostridium_perfringens_g__Clostridium_sensu_stricto_1	0.134	4.269	0.8507
s__Streptococcus_lutetiensis	2.384	0.8955	0.8507
s__Bacteroides_vulgatus	0.9108	2.005	0.7441
s__unclassified_g__Ruminococcus_torques_group	1.277	1.247	0.3961
s__unclassified_g__Bifidobacterium	1.393	0.9747	0.9537
s__Lactobacillus_salivarius	0.865	1.426	0.583
s__Collinsella_aerofaciens	0.01893	1.534	0.6477
s__unclassified_g__Lachnospira	0.009614	1.486	0.4485
s__unclassified_f__Lachnospiraceae	0.01625	1.05	0.2149
s__unclassified_g__Blautia	0.01468	0.9629	0.1674
s__Haemophilus_parainfluenzae	0.2561	0.6467	0.6694
s__Bifidobacterium_pseudocatenulatum_DSM_20438__JCM_1200__LMG_10505	0.1824	0.6134	0.6477
s__Bacteroides_fragilis	0.01544	0.7798	0.1704
s__uncultured_organism_g__Fusicatenibacter	0.02155	0.6815	0.2068
s__Staphylococcus_caprae	0.1085	0.5055	0.4514
s__unclassified_g__Haemophilus	0.5304	0	0.01915
s__Blautia_obeum	0.005598	0.5197	0.2653
s__unclassified_g__Lactobacillus	0.436	0.006545	0.583
s__unclassified_g__Veillonella	0.3164	0.09314	0.2159
s__Rothia_mucilaginosa	0.269	0.1318	0.4519
s__uncultured_bacterium_g__Intestinibacter	0.002519	0.3848	0.4081
s__uncultured_organism_g__Lachnoclostridium	0.003688	0.3043	0.5352
s__unclassified_o__Lactobacillales	0.1981	0.08759	1
s__Erysipelatoclostridium_ramosum	0.1954	0.01607	0.6792
s__uncultured_methanogenic_archaeon_g__Veillonella	0.2096	0	0.2036
s__uncultured_organism_g__Parasutterella	0.003688	0.2019	0.7104
s__Bifidobacterium_pseudolongum	0.1106	0.09098	0.948
s__unclassified_g__Fusobacterium	0.1739	0.0204	0.2671
s__unclassified_g__Clostridium_sensu_stricto_1	0.008397	0.1721	0.07324
s__Proteus_mirabilis	0	0.1656	0.02133
s__Megasphaera_micronuciformis	0.1435	0.01633	0.6477
s__uncultured_organism_g__Lachnospiraceae_UCG-004	0.004758	0.1451	0.4081
s__Bacteroides_uniformis	0.002008	0.1466	0.8237
s__uncultured_bacterium_g__Flavonifractor	0.1363	0.003302	0.9408
s__unclassified_g__Bacteroides	0.01343	0.1247	0.2068
s__Lactobacillus_fermentum	0.0815	0.04426	0.6197
s__Leptotrichia_sp._oral_clone_FP036	0.1242	0	0.4227
s__uncultured_bacterium_g__Subdoligranulum	0.05103	0.06843	0.8447
s__unclassified_g__Enterococcus	0.01838	0.09866	0.4485
s__Anaerostipes_hadrus_g__Anaerostipes	0.004198	0.1099	0.2068
s__uncultured_bacterium_g__CAG-352	0.009516	0.09348	0.2068
s__Veillonella_sp._oral_taxon_780	0.09768	0.0003279	0.2653
s__unclassified_g__Erysipelotrichaceae_UCG-003	0.0005598	0.09636	0.4081
s__unclassified_p__Firmicutes	0.08955	0.007307	0.1693
s__uncultured_bacterium_g__Ruminococcus_gnavus_group	0.0005598	0.09331	0.2068
s__unclassified_g__Klebsiella	0.07278	0.02049	0.4028
s__uncultured_bacterium_g__Atopobium	0.09214	0	0.09803
s__uncultured_bacterium_g__Eubacterium_eligens_group	0.02743	0.05823	0.2653
s__unclassified_g__Eubacterium_hallii_group	0.0002799	0.0849	0.9221
s__Clostridium_paraputrificum	0.002288	0.0705	0.7104
s__unclassified_g__Escherichia-Shigella	0.02448	0.04703	0.2653
s__Lactobacillus_rhamnosus	0.001181	0.0701	0.4081
s__Phascolarctobacterium_faecium	0.0002799	0.06946	0.9221
s__uncultured_bacterium_g__Senegalimassilia	0	0.06878	0.1423
s__Ruminococcus_bicirculans	0.01735	0.04838	0.5081
s__unclassified_g__Lachnoclostridium	0.001399	0.05734	0.4081
s__uncultured_organism_g__Lachnospiraceae_UCG-010	0.0003288	0.05638	0.9221
s__Schaalia_odontolytica	0.02761	0.02735	0.8018
s__uncultured_bacterium_g__Butyricicoccus	0.001448	0.05348	0.7104
s__unclassified_g__Faecalibacterium	0	0.04694	0.1423
s__unclassified_g__Prevotella	0.04466	0	0.09803
s__unclassified_g__Lachnospiraceae_NC2004_group	0	0.04395	0.1423
s__Aggregatibacter_segnis	0.02894	0.01372	0.3343
s__Neisseria_lactamica	0.04172	0	0.09803
s__uncultured_organism_g__Bacteroides	0	0.03825	0.3496
s__uncultured_bacterium_g__Allisonella	0.0005598	0.03758	0.9221
s__uncultured_bacterium_g__Gemella	0.03328	0.004189	0.6604
s__Lactobacillus_sanfranciscensis_TMW_1.1304	0	0.03621	0.1423
s__unclassified_g__Erysipelatoclostridium	0.03432	0	0.4227
s__uncultured_organism_g__Monoglobus	0.00112	0.03207	0.4081
s__Parabacteroides_distasonis	0.004932	0.02617	0.9408
s__Morganella_morganii	0	0.03024	0.05709
s__metagenome_g__Blautia	0.004758	0.01941	0.2653
s__uncultured_organism_g__Granulicatella	0.01355	0.01054	0.7829
s__uncultured_Escherichia_sp._g__Escherichia-Shigella	0.01973	0.00287	0.9408
s__unclassified_k__norank_d__Bacteria	0.01134	0.01108	0.6296
s__Dorea_formicigenerans_ATCC_27755	0.0005598	0.02163	0.2068
s__metagenome_g__Ruminococcus	0.002799	0.01856	0.5081
s__unclassified_g__Burkholderia-Caballeronia-Paraburkholderia	0.0134	0.006231	0.8447
s__Leuconostoc_citreum	0.01859	0.0006344	1
s__Streptococcus_anginosus	0.0009756	0.01771	0.804
s__Romboutsia_ilealis	0.001399	0.01604	0.4081
s__Clostridium_butyricum	0.003918	0.01335	0.5081
s__unclassified_g__Lactococcus	0.01682	0	0.4227
s__Lactobacillus_sp._KC45b	0.011	0.004919	1
s__Lactobacillus_oris	0.0119	0.003935	0.6792
s__Campylobacter_concisus	0.01429	0	0.09803
s__Dialister_pneumosintes	0.001443	0.01246	0.804
s__uncultured_bacterium_g__norank_f__Caulobacteraceae	0.01062	0.002947	0.8447
s__metagenome_g__Lachnospiraceae_ND3007_group	0.002519	0.01084	0.5081
s__Acinetobacter_baumannii_g__Acinetobacter	0.01283	0.0005018	0.6792
s__Haemophilus_pittmaniae	0	0.01182	0.1423
s__Haemophilus_parahaemolyticus	0.001209	0.01017	0.9221
s__uncultured_organism_g__Lachnospiraceae_NK4A136_group	0.0002799	0.01098	0.4081
s__Streptobacillus_hongkongensis	0.009865	0	0.4227
s__Negativicoccus_succinicivorans	0.009796	0	0.4227
s__unclassified_g__Slackia	0.001399	0.007871	0.9221
s__unclassified_g__Georgenia	0	0.009032	0.3496
s__unclassified_g__Alistipes	0.0002799	0.008717	0.4081
s__unclassified_o__Enterobacterales	0.007357	0.0006495	0.1479
s__Dialister_invisus_DSM_15470	0.002842	0.004591	0.804
s__unclassified_g__Eubacterium_ventriosum_group	0.0008886	0.006504	0.3704
s__Streptococcus_sobrinus	0	0.006231	0.3496
s__unclassified_g__Neisseria	0.001511	0.004516	0.9221
s__Bacillus_thermolactis	0	0.006021	0.3496
s__Acinetobacter_johnsonii	0.002269	0.003339	0.9408
s__Eggerthella_lenta	0.0005598	0.004667	0.4081
s__uncultured_organism_g__Peptoniphilus	0.004198	0.0009397	0.6197
s__unclassified_g__Anaerococcus	0.005087	0	0.2036
s__Peptoniphilus_sp._KHD5	0.004758	0	0.4227
s__Pseudomonas_aeruginosa_g__Pseudomonas	0.004681	0	0.2036
s__Prevotella_buccalis	0	0.004614	0.3496
s__uncultured_bacterium_g__Finegoldia	0.004291	0	0.09803
s__Pseudomonas_geniculata_g__Stenotrophomonas	0.003062	0.0006344	0.5625
s__Prevotella_buccae	0	0.003607	0.3496
s__uncultured_bacterium_g__Clostridium_innocuum_group	0.002754	0.0006559	0.6792
s__Solobacterium_moorei	0.00338	0	0.2036
s__uncultured_bacterium_g__Aliidiomarina	0.002239	0.0009838	1
s__metagenome_g__Coprococcus	0	0.00302	0.3496
s__Bacillus_thermocloacae	0	0.003011	0.3496
s__Sphaerobacter_thermophilus_DSM_20745	0	0.003011	0.3496
s__Eubacterium_sp._oral_clone_DO008	0.002783	0	0.4227
s__Delftia_tsuruhatensis	0.002424	0.0003279	0.6792
s__Streptococcus_mutans	0.0002799	0.002341	0.4081
s__Megasphaera_elsdenii_DSM_20460	0.002283	0.0003279	0.5625
s__TM7_phylum_sp._oral_clone_FR058	0.002552	0	0.2036
s__uncultured_bacterium_g__norank_f__Methylococcaceae	0	0.002509	0.3496
s__Saccharomonospora_viridis_DSM_43017	0	0.002509	0.3496
s__unclassified_g__UCG-002	0.0002799	0.002006	0.4081
s__gut_metagenome_g__Lactobacillus	0.002264	0	0.4227
s__Lactobacillus_plantarum_g__Lactobacillus	0	0.00222	0.3496
s__Thermus_scotoductus	0.002148	0	0.2036
s__uncultured_bacterium_g__Flavobacterium	0	0.002007	0.3496
s__unclassified_g__Iamia	0	0.002007	0.3496
s__uncultured_compost_bacterium_g__norank_f__norank_o__Actinomarinales	0	0.002007	0.3496
s__uncultured_compost_bacterium_g__Ornithinicoccus	0	0.002007	0.3496
s__unclassified_g__Microbacterium	0	0.002007	0.3496
s__uncultured_bacterium_g__Lautropia	0	0.002007	0.3496
s__Turicibacter_sp._H121	0	0.001968	0.3496
s__Odoribacter_splanchnicus	0.0002799	0.001678	0.9221
s__unclassified_g__Herbaspirillum	0.00171	0	0.2036
s__Prevotella_oris	0.0009702	0.0006559	1
s__uncultured_bacterium_g__TM7x	0.00123	0.0003279	0.5625
s__unclassified_g__Coprococcus	0.0005598	0.0009838	0.9221
s__uncultured_compost_bacterium_g__norank_f__MWH-CFBk5	0	0.001505	0.3496
s__Geobacillus_thermodenitrificans	0	0.001505	0.3496
s__uncultured_bacterium_g__Planktosalinus	0	0.001505	0.3496
s__uncultured_bacterium_g__Aminobacter	0	0.001505	0.3496
s__unclassified_g__norank_f__norank_o__Chloroplast	0	0.001505	0.3496
s__uncultured_compost_bacterium_g__Luteimonas	0	0.001505	0.3496
s__uncultured_compost_bacterium_4-29	0	0.001505	0.3496
s__Corynebacterium_propinquum	0.0003022	0.001153	0.9221
s__Ralstonia_pickettii	0.001072	0.0003279	1
s__uncultured_bacterium_g__Sutterella	0.001399	0	0.4227
s__unclassified_p__Actinobacteriota	0	0.001342	0.3496
s__Moraxella_osloensis_g__Enhydrobacter	0.001294	0	0.4227
s__Veillonella_ratti	0.001163	0	0.2036
s__unclassified_g__Sumerlaea	0	0.001004	0.3496
s__uncultured_compost_bacterium_g__Pseudofulvimonas	0	0.001004	0.3496
s__unclassified_g__Oceanobacillus	0	0.001004	0.3496
s__unclassified_g__Bacillus	0	0.001004	0.3496
s__unclassified_f__Sphingobacteriaceae	0	0.001004	0.3496
s__uncultured_bacterium_g__norank_f__Limnochordaceae	0	0.001004	0.3496
s__uncultured_bacterium_g__Defluviitalea	0	0.001004	0.3496
s__unclassified_f__Oscillospiraceae	0	0.001004	0.3496
s__uncultured_bacterium_g__Longispora	0	0.001004	0.3496
s__uncultured_bacterium_g__norank_f__Muribaculaceae	0	0.001004	0.3496
s__unclassified_g__Butyricicoccus	0	0.0009838	0.3496
s__Eikenella_corrodens	0.0003022	0.0006559	0.9221
s__unclassified_g__Providencia	0	0.0009516	0.3496
s__unclassified_g__Chryseobacterium	0.0007149	0	0.4227
s__Porphyromonas_sp._oral_clone_HF001	0.0006577	0	0.4227
s__uncultured_organism_g__Oribacterium	0.0006185	0	0.4227
s__uncultured_rumen_bacterium_g__norank_f__Bacteroidales_RF16_group	0.0005598	0	0.4227

## Sheet: Table S4
Table S4:	Differential gut microbiota between the two groups at the genera level performed by metagenomic sequencing
taxonname	post_Kasai	non_Kasai	pvalue
g__Acidaminococcus	2.52465e-07	4.9149e-08	0.0498834
g__Actinobacteria_bacterium_UC5_1_1B11	3.75643e-08	7.89642e-07	0.0206682
g__Actinoplanes	2.07315e-10	3.60478e-09	0.0199312
g__Anabaena	0	1.38632e-11	0.012777
g__Bacteroidales_bacterium_H1	5.53959e-07	6.5802e-08	0.0379176
g__Bacteroides	0.00475572	0.000216728	0.0379176
g__Bacteroidia_bacterium_UC5_1_2G11	2.126e-05	1.48534e-06	0.00699301
g__Barnesiella	1.11671e-05	7.20433e-07	0.0498834
g__Bifidobacterium	0.00552584	0.188607	0.014763
g__Byssovorax	0	4.11989e-09	0.0128413
g__Candidatus_Schmidhempelia	0	4.7242e-11	0.0324742
g__Catabacter	4.40604e-08	2.07506e-09	0.0308276
g__Clostridia_bacterium_UC5_1_2H11	6.15873e-06	4.0986e-07	0.00699301
g__Clostridia_bacterium_UC5_1_2H6	9.11246e-06	6.93682e-07	0.014763
g__Clostridiales_bacterium_VE202_03	7.07464e-06	6.39855e-07	0.00699301
g__Coprobacillus	4.21777e-05	9.92024e-06	0.014763
g__Coriobacteriaceae_bacterium_GD5	1.23446e-08	9.5791e-07	0.0404213
g__Cystobacter	1.32207e-08	8.49928e-08	0.0498834
g__Denitrobacterium	1.28492e-08	1.30887e-06	0.0235359
g__Diaporthe	1.09255e-10	0	0.0298407
g__Epsilon15likevirus	0.000543064	1.11822e-05	0.0206682
g__Erysipelatoclostridium	3.57944e-05	3.79862e-06	0.00699301
g__Firmicutes_bacterium_ASF500	1.18485e-08	0	0.0324742
g__Flavonifractor	4.1774e-05	8.69934e-06	0.0498834
g__Halomonas	1.82896e-06	7.83565e-08	0.0206682
g__Heliobacterium	3.0263e-10	0	0.0324742
g__Kurthia	0	4.53474e-10	0.0324742
g__Lachnospiraceae_bacterium_7_1_58FAA	7.56295e-06	8.55538e-07	0.0206682
g__Lachnospiraceae_bacterium_CAG_25	3.0098e-06	7.09264e-07	0.00699301
g__Lymphocryptovirus	1.99951e-06	0	0.0298407
g__Microtetraspora	0	3.99034e-10	0.012777
g__Mitsuokella	2.84929e-06	1.43218e-06	0.0379176
g__Oceanivirga	0	1.3985e-06	0.0214682
g__Ornithobacterium	1.22684e-07	7.30325e-09	0.0281274
g__Parabacteroides	0.000229987	4.03657e-05	0.0379176
g__Porphyromonadaceae_bacterium_GM3	1.12255e-08	0	0.0404795
g__Porphyromonadaceae_bacterium_KA00676	4.80386e-07	2.41132e-08	0.0029526
g__Porphyromonas	3.87213e-05	7.02543e-06	0.0379176
g__Prevotella	0.00153812	3.03305e-05	0.0379176
g__Propionispora	0	3.99599e-09	0.0379595
g__Riemerella	7.25764e-07	4.77301e-08	0.0498834
g__SAR86_cluster_bacterium_SAR86C	2.68932e-09	2.63905e-08	0.0235359
g__Tsukamurella	0	5.41981e-08	0.0324742
g__bacterium_2013Ark19i	1.11726e-09	1.79087e-08	0.0235359
g__bacterium_F082	7.64255e-08	5.54334e-09	0.00525003
g__bacterium_P201	1.35568e-07	0	0.00166251

## Sheet: Table S5
Table S5	The relationship between gut microbiota and clinical indicators
P value
	ALT	AST	ALP	GGT	CHE	TBI	NH3	TBA	VitD	PELD
s__Bifidobacterium_longum	0.57457	0.35307	0.01049	0.21129	0.88394	0.98989	0.49691	0.69341	0.44147	0.56544
s__Enterobacter_hormaechei_subsp._hoffmannii	0.5155	0.56249	0.92444	0.79995	0.99748	0.24784	0.99495	0.15942	0.43497	0.60189
s__Veillonella_atypica	0.00085	0.03013	0.97983	0.80977	0.15691	0.64762	0.68661	0.18149	0.27388	0.35744
s__Escherichia_coli_g__Escherichia-Shigella	0.29789	0.67516	0.80486	0.12995	0.84176	0.96972	0.34278	0.91432	0.39683	0.54877
s__uncultured_organism_g__Veillonella	0.00921	0.01146	0.25394	0.24505	0.27091	0.64792	0.68923	0.91949	0.53275	0.74663
s__unclassified_g__Streptococcus	0.01805	0.06416	0.62962	0.28902	0.44663	0.03802	0.75608	0.98992	0.28336	0.00472
s__Enterococcus_faecium_g__Enterococcus	0.84948	0.70365	0.95966	0.8419	0.21774	0.33066	0.83431	0.83956	0.09496	0.74642
s__Serratia_marcescens_g__Serratia	0.78028	0.65143	0.43931	0.00597	0.65636	0.78028	0.99715	0.33694	0.9943	0.98289
s__unclassified_g__Enterobacter	0.77569	0.99496	0.91942	0.33188	0.83694	0.69892	0.38181	0.97983	0.55814	0.82951
s__Faecalibacterium_prausnitzii	0.90173	0.76242	0.77296	0.21696	0.23125	0.68478	0.7073	0.29634	0.42855	0.56632
s__Bifidobacterium_breve	0.22239	0.67929	0.3282	0.97687	0.89232	0.34532	0.34096	0.26769	0.90772	0.23972
s__Clostridium_perfringens_g__Clostridium_sensu_stricto_1	0.77319	0.92902	0.76792	0.83957	0.81813	0.45433	0.16669	0.61522	0.98907	0.8936
s__Streptococcus_lutetiensis	0.41669	0.2935	0.37684	0.18546	0.28141	0.3141	0.71791	0.85315	0.0153	0.2217
s__Bacteroides_vulgatus	0.9659	0.54657	0.11614	0.90913	0.21103	0.40189	0.05977	0.83058	0.50841	0.31528
s__unclassified_g__Ruminococcus_torques_group	0.8978	0.98293	0.16827	0.61544	0.28454	0.39303	0.02257	0.99431	0.23459	0.13136
s__unclassified_g__Bifidobacterium	0.25742	0.48089	0.40293	0.19592	0.95442	0.63722	0.65046	0.68843	0.44888	0.52625
s__Lactobacillus_salivarius	0.88292	0.55779	0.7578	0.77816	0.15944	0.16437	0.00103	0.61877	0.59973	0.41944
s__Collinsella_aerofaciens	0.85837	0.90911	0.62086	0.51224	0.04218	0.40134	0.13522	0.91477	0.8865	0.13993
s__unclassified_g__Lachnospira	0.74017	0.64501	0.19691	0.64198	0.15874	0.30335	0.11842	0.29218	0.48961	0.85063
s__unclassified_f__Lachnospiraceae	0.39136	0.37501	0.87481	0.90871	0.16628	0.27813	0.29104	0.52542	0.84102	0.07427
s__Bifidobacterium_pseudocatenulatum_DSM_20438__JCM_1200__LMG_10505	0.42734	0.40189	0.07053	0.6993	0.32635	0.62637	0.08749	0.63665	0.28043	0.70998
s__Bacteroides_fragilis	0.46598	0.50743	0.2827	0.97434	0.52839	0.34845	0.05447	0.77477	0.21036	0.10025
s__unclassified_g__Blautia	0.68001	0.93447	0.14494	0.50438	0.41831	0.60061	0.54756	0.74174	0.45007	0.66457
s__Haemophilus_parainfluenzae	0.95752	0.15764	0.31469	0.89394	0.53225	0.84157	0.64395	0.82074	0.41032	0.41782
s__uncultured_organism_g__Fusicatenibacter	0.32119	0.45068	0.64852	0.55084	0.33778	0.49185	0.15299	0.80765	0.83294	0.22241
s__unclassified_g__Haemophilus	0.04209	0.02011	0.22969	0.19301	0.55901	0.95796	0.8711	0.88024	0.48905	0.62253
s__Blautia_obeum	0.27312	0.09302	0.82027	0.70214	0.23613	0.15645	0.03153	0.29658	0.98707	0.11709
s__unclassified_g__Lactobacillus	0.04614	0.03015	0.56278	0.55325	0.28244	0.36992	0.36158	0.86195	0.68742	0.52164
s__unclassified_g__Veillonella	0.00022	0.34579	0.58679	0.1431	0.15758	0.38884	0.89743	0.60493	0.62329	0.45004
s__Staphylococcus_caprae	0.30178	0.36387	0.02418	0.72834	0.11506	0.8625	0.62565	0.39534	0.8625	0.7813
r value
	ALT	AST	ALP	GGT	CHE	TBI	NH3	TBA	VitD	PELD
s__Bifidobacterium_longum	0.15771	0.25807	0.638	0.3426	-0.04126	0.00358	-0.19031	-0.11111	0.21506	0.16144
s__Enterobacter_hormaechei_subsp._hoffmannii	0.18231	0.16265	-0.02681	-0.07156	0.00089	0.31814	0.00179	0.38248	-0.21805	0.14669
s__Veillonella_atypica	0.76676	0.55943	0.00715	0.06798	0.38462	0.12869	0.1137	-0.36461	0.30206	0.25581
s__Escherichia_coli_g__Escherichia-Shigella	0.28801	-0.11807	0.06977	0.40913	0.0564	0.01073	-0.26344	-0.03041	-0.23614	-0.16831
s__uncultured_organism_g__Veillonella	0.64643	0.63214	0.31429	0.31993	0.30384	0.12857	0.1127	0.02857	-0.175	0.09115
s__unclassified_g__Streptococcus	0.6	0.48929	0.13571	0.29312	-0.21269	0.53929	0.08766	-0.00357	0.29643	0.68633
s__Enterococcus_faecium_g__Enterococcus	0.05362	-0.10724	0.0143	0.05635	-0.3381	0.26988	0.05909	0.05719	-0.44683	0.09123
s__Serratia_marcescens_g__Serratia	0.07875	0.12721	0.21605	0.67298	0.1253	-0.07875	0.00101	0.26653	-0.00202	-0.00606
s__unclassified_g__Enterobacter	0.08043	0.00179	0.0286	-0.26923	0.05814	-0.10903	-0.24351	-0.00715	-0.16443	-0.06082
s__Faecalibacterium_prausnitzii	-0.0349	0.08531	0.08143	-0.33864	0.32894	-0.1144	-0.10586	-0.2889	0.22104	-0.16107
s__Bifidobacterium_breve	0.33491	0.11649	0.27121	-0.0082	0.03826	0.2621	-0.2644	-0.30579	0.03276	0.32337
s__Clostridium_perfringens_g__Clostridium_sensu_stricto_1	0.08135	-0.02518	-0.08329	0.05719	0.06494	0.20918	-0.37643	0.14139	0.00387	0.0378
s__Streptococcus_lutetiensis	-0.22661	-0.29053	-0.24598	0.36155	0.29758	-0.27891	-0.10187	0.0523	0.61205	-0.33538
s__Bacteroides_vulgatus	0.01209	0.16922	0.42306	-0.03226	0.34278	-0.23369	-0.49647	-0.06044	-0.18534	-0.27826
s__unclassified_g__Ruminococcus_torques_group	-0.0363	0.00605	0.37513	0.14131	0.29573	-0.23799	-0.5829	0.00202	-0.32673	-0.40777
s__unclassified_g__Bifidobacterium	0.31211	0.19731	0.23319	0.35368	0.01616	0.13274	-0.12758	-0.11301	0.21166	0.17774
s__Lactobacillus_salivarius	-0.04162	-0.16458	0.08702	0.07952	0.38247	-0.37834	-0.75899	-0.13999	-0.14755	-0.22532
s__Collinsella_aerofaciens	0.05042	0.03227	0.13916	0.1837	0.5299	-0.23395	-0.40409	-0.03025	-0.04034	-0.39969
s__unclassified_g__Lachnospira	-0.09355	-0.1297	0.35295	-0.13088	0.38306	-0.28491	-0.42068	-0.29129	0.19349	-0.0532
s__unclassified_f__Lachnospiraceae	-0.23881	-0.2469	0.04452	-0.03241	0.37676	-0.29952	-0.29195	-0.17809	0.05667	-0.47399
s__Bifidobacterium_pseudocatenulatum_DSM_20438__JCM_1200__LMG_10505	0.2216	0.23369	0.47946	0.10888	0.27221	-0.13699	-0.45611	0.13296	-0.29815	-0.10485
s__Bacteroides_fragilis	-0.20393	-0.18576	0.29682	-0.00909	0.17683	-0.26047	-0.50569	-0.08077	-0.34326	-0.44057
s__unclassified_g__Blautia	-0.11621	-0.02324	0.39512	-0.18708	0.22585	-0.1472	-0.16881	-0.09297	-0.21112	-0.12213
s__Haemophilus_parainfluenzae	0.01506	0.38399	0.27858	0.03768	0.17521	-0.05647	-0.13011	-0.064	0.22964	-0.22608
s__uncultured_organism_g__Fusicatenibacter	-0.27501	-0.21084	0.12834	-0.16745	0.26608	-0.19251	-0.388	-0.06875	-0.05959	-0.33489
s__unclassified_g__Haemophilus	0.5301	0.59184	0.32998	0.35585	0.16407	0.0149	-0.04585	0.04258	0.19373	0.1385
s__Blautia_obeum	-0.30251	-0.44918	0.06417	-0.10781	0.32572	-0.38501	-0.5556	-0.28876	0.00458	-0.42206
s__unclassified_g__Lactobacillus	0.52159	0.55939	0.16252	0.16645	0.29697	0.24946	-0.25369	0.04914	0.11339	0.17969
s__unclassified_g__Veillonella	0.81468	0.26186	-0.15275	0.39678	0.38404	0.24004	0.03643	-0.14548	-0.1382	0.21113
s__Staphylococcus_caprae	-0.2858	0.25252	0.57748	0.09797	-0.42419	-0.04894	-0.13727	0.23686	0.04894	0.07837

## Sheet: Table S6
Table S6	Differential stool bile acids between the post-Kasai and non-Kasai groups (screened by OPLS-DA analysis)
Metabolites	Mean_post-Kasai	Mean_non-Kasai	FC	Log2FC	VIP_score		BA-1	BA-10	BA-11	BA-12	BA-13	BA-14	BA-15	BA-16	BA-3	BA-4	BA-5	BA-6	BA-7	BA-8	BA-9
6,7-diketolithocholic acid	4.02246	0.727229	5.53122	2.4676	1.75145		1.2342	0.7356	12.3937	11.5891	0.501	4.6079	0.659	0.4592	0.4555	0.4268	1.6882	0.5963	0.8222	0.6018	0.4998
beta-muricholic acid	4.90414	0.989371	4.95682	2.30942	1.74368		0.5007	1.4619	10.4001	9.3975	0.5203	15.1313	1.3485	0.4728	0.4238	0.4447	3.5852	0.6027	0.926	0.4574	0.4858
taurochenodeoxycholate	29.2045	6.0833	4.80076	2.26326	1.72076		42.8211	3.3759	55.6887	6.8699	2.6124	104.392	13.4388	4.4363	5.7208	17.564	4.8912	2.6139	3.815	5.7921	2.1861
glycoursodeoxycholic acid	50.2516	0.6781	74.1065	6.21153	1.55199		1.0671	1.2287	117.962	1.4644	0.9915	254.208	23.223	1.8685	0.8605	0.8656	2.0316	0.0168	0.0231	0.936	0.0131
omega-muricholic acid	1.45297	0.151743	9.57524	3.25931	1.48728		0.014	0.0166	6.6954	0.0113	0.0137	2.8908	1.0191	0.9629	0.0118	0.0118	0.9958	0.0168	0	0.0129	0.0131
tauro beta-muricholate	1.51226	0.0385429	39.2359	5.2941	1.47171		0.014	0.0166	8.6444	2.2288	0.0137	0.2016	0.9659	0.0131	0.0118	0.0118	0.1803	0.0168	0.0231	0.0129	0.0131
alpha-hyodeoxycholic acid	15.6565	0.703	22.271	4.47709	1.43793		0.014	0.0166	2.7016	46.2555	0.0137	63.3279	8.7585	4.1643	0.0118	0.0118	4.3073	0.541	0.0231	0.0129	0.0131
taurocholic acid	2.57836	0.787686	3.27334	1.71076	1.41917		0.6213	2.5317	2.4923	3.2341	0.3386	7.8894	2.8811	0.6384	0.2599	1.1081	1.8875	0.4218	0.6613	0.765	0.4102
tauro alpha-muricholate	0.500138	0.116171	4.30517	2.10607	1.35783		0.014	0.0166	2.6447	0.4011	0.0137	0.8845	0.0134	0.0131	0.0118	0.0118	0.7237	0.0168	0.0231	0.0129	0.0131
glycocholic acid	4.20726	0.564571	7.45213	2.89765	1.35184		1.088	1.2836	1.7164	5.5576	0.4101	19.2963	4.019	0.2871	0.0817	0.3882	1.7719	0.123	0.2728	1.2023	0.1121
taurohyocholate	2.33674	0.618586	3.77755	1.91745	1.33443		0.5141	0.5855	13.4309	0.4224	0.5089	1.9682	0.7961	0.4678	0.4531	0.8641	0.5654	0.5901	0.8657	0.512	0.4797
cholic acid	950.018	282.081	3.36789	1.75184	1.33004		5.7145	96.1411	1859.89	1364.75	20.9481	3426.44	814.343	11.9201	9.1653	17.3172	1634.62	18.1476	257.425	7.045	30.8526
glycodeoxycholic acid	0.1686	0.104029	1.62071	0.696625	1.24001		0.1533	0.1481	0.1424	0.3431	0.1349	0.2581	0.0488	0.1201	0.0914	0.0594	0.0558	0.1277	0.2095	0.1267	0.0577
ursodeoxycholic acid	900.966	146.551	6.14782	2.62007	1.18953		8.5854	10.4909	988.027	311.843	3.1107	4125.65	1180.9	579.126	2.7285	2.7832	1004.94	3.9787	5.5972	2.884	2.9436
tauroursodeoxycholic acid	82.0632	0.261229	314.143	8.29528	1.17571		0.9823	0.0166	53.5788	0.0679	0.0137	593.129	6.2213	2.4968	0.0118	0.0118	1.7391	0.0168	0.0231	0.0129	0.0131
chenodeoxycholic acid	654.813	246.836	2.65283	1.40753	1.15012		7.2193	85.5508	1048.12	544.967	58.8291	2851.02	604.248	38.5477	46.2862	37.8901	949.19	81.3613	583.382	13.2961	16.445
3beta-Ursodeoxycholic Acid	17.3302	3.45653	5.01375	2.32589	1.0624		2.5522	5.1611	15.2017	79.3023	2.4909	5.8014	25.2445	2.8873	2.1267	2.1114	7.9765	3.0422	4.2432	2.3382	2.3575

## Sheet: Table S7
Table S7	The relationship between gut microbiota and bile acids
P value
	6,7-DiketoLCA	βMCA	TCDCA	GUDCA	ωMCA	TβMCA	HDCA	TCA	TαMCA	GCA	THCA	CA	GDCA	UDCA	TUDCA	CDCA	βUDCA
s__Bifidobacterium_longum	0.67461	0.37418	0.56579	0.2465	0.78469	0.4025	0.07089	0.06531	0.54768	0.27551	0.33264	0.19922	0.68399	0.08268	0.22692	0.0724	0.18023
s__Enterobacter_hormaechei_subsp._hoffmannii	0.50715	0.88435	0.00294	0.1335	0.4821	0.71741	0.80486	0.72266	0.78996	0.55381	0.22869	0.85942	0.78056	0.43884	0.22295	0.37551	0.9144
s__Veillonella_atypica	0.80012	0.65223	0.73222	0.12257	0.76092	0.62187	0.45802	0.27988	0.78751	0.26502	0.96974	0.62476	0.59775	0.40096	0.53626	0.46639	0.41214
s__Escherichia_coli_g__Escherichia-Shigella	0.10223	0.04576	0.32359	0.11358	0.4094	0.26956	0.33143	0.02249	0.04192	0.0917	0.04576	0.02631	0.20255	0.22825	0.37284	0.03327	0.30738
s__uncultured_organism_g__Veillonella	0.62962	0.78075	0.26547	0.22121	0.89435	0.532	0.40096	0.08949	0.95963	0.23181	0.77103	0.85954	0.41257	0.52428	0.48657	0.69446	0.38313
s__unclassified_g__Streptococcus	0.39038	0.09829	0.87946	0.15563	0.4624	0.21516	0.08227	0.18655	0.20503	0.16843	0.28336	0.28947	0.06195	0.06643	0.11563	0.14349	0.16409
s__Enterococcus_faecium_g__Enterococcus	0.09645	0.26796	0.46639	0.72744	0.79259	0.44579	0.94703	0.56249	0.07393	0.42729	0.03416	0.34412	0.23952	0.89936	0.73919	0.33735	0.88435
s__Serratia_marcescens_g__Serratia	0.57509	0.87509	0.4842	0.70424	0.37772	0.91452	0.4815	0.79684	0.77438	0.76928	0.36413	0.56028	0.50743	0.57509	0.49072	0.47961	0.70959
s__unclassified_g__Enterobacter	0.69892	0.22869	0.20298	0.90938	0.46798	0.1705	0.31543	0.49065	0.44384	0.57122	0.87436	0.12795	0.28595	0.54519	0.8419	0.44663	0.14707
s__Faecalibacterium_prausnitzii	0.00825	0.01826	0.90173	0.63454	0.39158	0.01161	0.03103	0.60508	0.00112	0.44111	0.47111	0.07222	0.14448	0.07905	0.02635	0.20501	0.0532
s__Bifidobacterium_breve	0.81653	0.67929	0.33159	0.60003	0.15294	0.98971	0.76652	0.87207	0.74658	0.96919	0.63688	0.40714	0.57298	0.63223	0.30462	0.25588	0.95892
s__Clostridium_perfringens_g__Clostridium_sensu_stricto_1	0.48915	0.76792	0.97267	0.89098	0.44753	0.50174	0.68228	0.58615	0.78867	0.8424	0.24559	0.54829	0.86933	0.71067	0.66205	0.73653	0.54829
s__Streptococcus_lutetiensis	0.09131	0.16751	0.52061	0.91814	0.96172	0.04596	0.44541	0.81029	0.12966	0.42491	0.72616	0.25786	0.87474	0.68001	0.68992	0.26413	0.10442
s__Bacteroides_vulgatus	0.37726	0.29425	0.53691	0.71023	0.065	0.32218	0.27321	0.51784	0.08437	0.85292	0.23516	0.4536	0.78626	0.16879	0.05096	0.53691	0.57597
s__unclassified_g__Ruminococcus_torques_group	0.6939	0.52209	0.68859	0.76406	0.05734	0.37179	0.36029	0.45307	0.35592	0.6939	0.20524	0.71527	0.91477	0.22255	0.05392	0.66225	0.64143
s__unclassified_g__Bifidobacterium	0.54373	0.28109	0.27506	0.30284	0.27162	0.25941	0.08073	0.11589	0.22871	0.55671	0.01287	0.19635	0.55671	0.13198	0.0781	0.05744	0.29653
s__Lactobacillus_salivarius	0.83554	0.97331	0.11018	0.97865	0.61845	0.70158	0.70685	0.58561	0.95189	0.86708	0.78868	0.79904	0.65752	0.57627	0.66213	0.88821	0.80944
s__Collinsella_aerofaciens	0.11189	0.08307	0.85837	0.57058	0.06854	0.04781	0.13347	0.97724	0.03667	0.55584	0.12154	0.15387	0.89215	0.08772	0.03096	0.21961	0.17835
s__unclassified_g__Lachnospira	0.12227	0.23675	0.91613	0.43752	0.21735	0.25581	0.14891	0.988	0.09109	0.37553	0.63412	0.59653	0.37553	0.23675	0.11572	0.96401	0.38408
s__unclassified_f__Lachnospiraceae	0.04997	0.04392	0.9088	0.67696	0.43781	0.01105	0.06746	0.67696	0.03232	0.38314	0.39968	0.13883	0.15234	0.14324	0.04868	0.29195	0.06907
s__Bifidobacterium_pseudocatenulatum_DSM_20438__JCM_1200__LMG_10505	0.83058	0.84174	0.27366	0.55629	0.56574	0.85266	0.76412	0.02991	0.60536	0.14524	0.64699	0.80835	0.95454	0.84174	0.47113	0.9659	0.66785
s__Bacteroides_fragilis	0.73114	0.60518	0.9943	0.92602	0.30149	0.34177	0.35384	0.62046	0.49032	0.75287	0.35233	0.81905	0.42626	0.38836	0.09766	0.90334	0.64623
s__unclassified_g__Blautia	0.30027	0.13243	0.58615	0.3965	0.15555	0.17388	0.03735	0.9836	0.08022	0.49804	0.50702	0.32114	0.52976	0.08083	0.05988	0.60061	0.18715
s__Haemophilus_parainfluenzae	0.10698	0.07668	0.27536	0.97875	0.40989	0.13381	0.6491	0.71851	0.02859	0.94691	0.35709	0.17127	0.45073	0.36445	0.35665	0.30124	0.26293
s__uncultured_organism_g__Fusicatenibacter	0.05793	0.03365	0.87115	0.28081	0.13807	0.0094	0.0056	0.66036	0.01511	0.32965	0.66036	0.09302	0.47105	0.01485	0.00309	0.18475	0.02416
s__unclassified_g__Haemophilus	0.45085	0.15116	0.46026	0.025	0.34943	0.1285	0.00638	0.01073	0.64126	0.03231	0.68888	0.21107	0.62826	0.01463	0.06104	0.21107	0.02011
s__Blautia_obeum	0.23657	0.34694	0.87115	0.68427	0.5127	0.1452	0.13562	0.84564	0.27222	0.54569	0.77005	0.64852	0.26555	0.26555	0.07857	0.89678	0.29658
s__unclassified_g__Lactobacillus	0.29923	0.60959	0.59068	0.93606	0.51276	0.69187	0.75271	0.53545	0.3653	0.82004	0.28611	0.48264	0.92543	0.77857	0.54868	0.48264	0.91481
s__unclassified_g__Veillonella	0.36697	0.22823	0.94871	0.57781	0.75686	0.2794	0.51619	0.46657	0.15506	0.67957	0.36697	0.25635	0.02286	0.67957	0.55084	0.23923	0.37418
s__Staphylococcus_caprae	0.4324	0.85705	0.00722	0.20856	0.83246	0.67878	0.54595	0.09376	0.84317	0.03678	0.63626	0.88435	0.7549	0.39937	0.49074	0.76551	0.67166
r value
	6,7-DiketoLCA	βMCA	TCDCA	GUDCA	ωMCA	TβMCA	HDCA	TCA	TαMCA	GCA	THCA	CA	GDCA	UDCA	TUDCA	CDCA	βUDCA
s__Bifidobacterium_longum	0.11828	0.24731	0.16129	0.319	0.07713	0.23339	0.47893	0.48746	0.16876	0.30108	0.26882	0.35126	-0.1147	0.46237	0.33184	0.47671	0.36559
s__Enterobacter_hormaechei_subsp._hoffmannii	-0.18588	-0.04111	-0.71135	-0.40572	-0.19678	-0.10206	-0.06977	-0.10009	-0.0752	-0.16622	-0.33065	-0.05004	-0.07864	-0.21626	-0.33453	-0.24665	-0.03038
s__Veillonella_atypica	-0.07149	0.1269	0.09651	0.41644	0.08587	0.13876	0.20751	0.29848	-0.0761	0.30742	0.01072	0.13762	0.14835	0.23414	0.17352	0.20375	0.22878
s__Escherichia_coli_g__Escherichia-Shigella	0.43828	0.52236	0.2737	0.42576	0.23008	0.30466	0.26947	0.58319	0.53047	0.45081	0.52236	0.57066	0.34884	0.33095	0.24799	0.55098	0.28265
s__uncultured_organism_g__Veillonella	0.13571	0.07857	0.30714	0.33571	-0.03753	0.17531	0.23414	0.45357	-0.01431	0.32857	0.08214	0.05	0.22857	0.17857	0.19482	0.11071	0.24286
s__unclassified_g__Streptococcus	0.23929	0.44286	0.04286	0.38571	0.20554	0.33989	0.46291	0.36071	0.34705	0.375	0.29643	0.29286	0.49286	0.48571	0.42359	0.39643	0.37857
s__Enterococcus_faecium_g__Enterococcus	0.44504	0.30563	0.20375	0.0983	0.07424	0.21307	-0.01878	0.16265	0.47449	0.22163	0.5487	0.26273	0.3235	0.03575	0.09392	0.26631	0.04111
s__Serratia_marcescens_g__Serratia	0.15749	-0.04442	0.19586	0.10702	-0.24555	0.03034	0.19704	0.07269	0.08091	0.08279	-0.25239	-0.16355	0.18576	0.15749	0.193	-0.19788	0.105
s__unclassified_g__Enterobacter	0.10903	0.33065	-0.34853	-0.03217	0.20304	0.37332	0.27818	0.19303	0.21397	0.15907	-0.04468	0.41108	-0.29491	0.16979	0.05635	0.21269	0.39321
s__Faecalibacterium_prausnitzii	-0.65341	-0.59913	-0.0349	-0.13379	-0.2387	-0.63128	-0.55697	-0.14542	-0.75559	-0.21522	-0.20165	-0.47697	-0.39554	-0.46728	-0.57055	-0.34707	-0.508
s__Bifidobacterium_breve	-0.06553	0.11649	-0.26938	-0.14743	-0.38804	-0.00365	-0.0838	0.0455	0.09117	-0.01092	0.13287	0.23116	0.15835	-0.13469	-0.2842	0.31307	0.01456
s__Clostridium_perfringens_g__Clostridium_sensu_stricto_1	-0.19369	-0.08329	0.00968	-0.03874	0.21228	-0.18821	-0.11535	0.15301	-0.07567	-0.05617	0.31959	-0.16851	0.04649	-0.10459	-0.1231	-0.09491	-0.16851
s__Streptococcus_lutetiensis	-0.45129	-0.37575	0.18013	0.02905	0.01357	-0.52195	-0.21325	-0.06779	-0.40941	-0.22274	-0.09878	-0.31184	-0.04455	-0.11621	-0.11244	-0.30796	-0.4358
s__Bacteroides_vulgatus	-0.24578	-0.2901	0.17325	-0.10476	-0.48796	-0.27447	-0.30245	0.18131	-0.46014	0.05238	-0.32636	-0.20951	-0.07655	-0.37471	-0.51216	-0.17325	-0.15714
s__unclassified_g__Ruminococcus_torques_group	-0.11093	-0.1795	0.11294	-0.08471	-0.50063	-0.24852	-0.25435	0.20975	-0.2566	0.11093	-0.3469	-0.10286	-0.03025	-0.3348	-0.50668	-0.12303	-0.1311
s__unclassified_g__Bifidobacterium	0.17041	0.29776	0.30135	0.2852	0.30341	0.31087	0.46499	0.42332	0.33064	0.16502	0.62422	0.35337	0.16502	0.40718	0.46858	0.50045	0.28879
s__Lactobacillus_salivarius	0.05864	-0.00946	0.42942	-0.00757	-0.14011	0.10802	-0.10603	0.15323	-0.01706	0.04729	0.07567	-0.07189	0.12485	-0.15701	-0.12307	-0.03973	0.0681
s__Collinsella_aerofaciens	-0.42757	-0.46186	0.05042	-0.15933	-0.48246	-0.51825	-0.40575	0.00807	-0.54249	-0.16538	-0.41749	-0.38724	-0.03832	-0.45581	-0.55715	-0.33681	-0.36707
s__unclassified_g__Lachnospira	-0.41674	-0.32531	0.02977	-0.21687	-0.33837	-0.31311	-0.39157	-0.00425	-0.45156	-0.24664	0.13395	-0.14884	-0.24664	-0.32531	-0.4235	-0.01276	-0.24239
s__unclassified_f__Lachnospiraceae	-0.51404	-0.52618	-0.03238	-0.11738	-0.21674	-0.63458	-0.48412	-0.11738	-0.55348	-0.24285	-0.23476	-0.40071	-0.38857	-0.39666	-0.51652	-0.29142	-0.48166
s__Bifidobacterium_pseudocatenulatum_DSM_20438__JCM_1200__LMG_10505	0.06044	0.05641	0.30218	0.16519	-0.16131	0.05247	-0.08469	0.56005	-0.14531	0.39485	0.12893	0.06849	0.01612	-0.05641	-0.20164	-0.01209	0.12087
s__Bacteroides_fragilis	-0.09692	-0.14538	0.00202	-0.02625	-0.28597	-0.26397	-0.25767	0.13932	-0.19317	0.08884	-0.25845	-0.06461	-0.22211	-0.24028	-0.4436	-0.03433	-0.12923
s__unclassified_g__Blautia	-0.28666	-0.40674	0.15301	-0.2363	-0.38578	-0.37061	-0.54087	0.00581	-0.46568	-0.18981	0.18594	-0.27504	-0.17626	-0.46485	-0.49628	-0.1472	-0.36026
s__Haemophilus_parainfluenzae	-0.43293	-0.47058	0.30117	-0.00753	-0.22985	-0.40542	-0.12811	0.10164	-0.56382	-0.01882	-0.25599	-0.3727	-0.21082	-0.25223	-0.25622	-0.28611	-0.3087
s__uncultured_organism_g__Fusicatenibacter	-0.4996	-0.55002	0.04583	-0.29793	-0.40141	-0.64513	-0.67667	-0.12375	-0.61299	-0.27043	-0.12375	-0.44918	-0.20167	-0.61419	-0.70878	-0.3621	-0.57752
s__unclassified_g__Haemophilus	0.21076	0.38959	0.2065	0.57481	0.25996	0.41055	0.66908	0.63654	0.13116	0.55352	-0.11283	0.34275	0.13625	0.61526	0.49435	0.34275	0.59184
s__Blautia_obeum	-0.32543	-0.26126	-0.04583	-0.11459	-0.1835	-0.39489	-0.40371	-0.055	-0.30305	-0.16959	-0.0825	-0.12834	-0.30709	-0.30709	-0.46793	-0.03667	-0.28876
s__unclassified_g__Lactobacillus	-0.28725	-0.14363	-0.15119	-0.02268	-0.18348	-0.1117	0.0889	0.17386	-0.2518	0.06425	-0.29481	-0.19654	0.02646	-0.07937	-0.16834	-0.19654	0.03024
s__unclassified_g__Veillonella	0.25095	0.33096	-0.01818	0.15639	-0.08737	0.29877	0.18201	0.20367	0.38621	0.11638	0.25095	0.31278	0.58191	0.11638	0.16745	0.32369	0.24731
s__Staphylococcus_caprae	0.21925	0.0509	0.66165	0.34453	0.05976	0.11668	0.16948	0.44828	-0.05589	0.54224	0.13311	-0.04111	-0.08809	0.23491	0.19299	-0.08417	0.11941

## Sheet: Table S8
Table S8	Differential functional profiles between the non-Kasai and post-Kasai groups
	LDA size	P value	Enriched group	Description
M00308	3.89845	0.0274232	Post-Kasai	Semi-phosphorylative Entner-Doudoroff pathway, gluconate => glycerate-3P [PATH:map00030 map01200 map01100 map01120]
M00017	4.2977	0.00457444	Non-Kasai	Methionine biosynthesis, apartate => homoserine => methionine [PATH:map00270 map01230 map01100]
M00018	4.12864	0.00632295	Non-Kasai	Threonine biosynthesis, aspartate => homoserine => threonine [PATH:map00260 map01230 map01100 map01110]
M00124	3.82328	0.0459994	Post-Kasai	Pyridoxal biosynthesis, erythrose-4P => pyridoxal-5P [PATH:map00750 map01100]
M00125	3.78926	0.0459994	Post-Kasai	Riboflavin biosynthesis, GTP => riboflavin/FMN/FAD [PATH:map00740 map01100 map01110]
M00083	4.21157	0.0157143	Post-Kasai	Fatty acid biosynthesis, elongation [PATH:map00061 map01212 map01100]
M00432	4.02317	0.00865154	Non-Kasai	Leucine biosynthesis, 2-oxoisovalerate => 2-oxoisocaproate [PATH:map00290 map01210 map01230 map01100 map01110]
M00169	3.14845	0.0274232	Post-Kasai	CAM (Crassulacean acid metabolism), light [PATH:map00620 map00710 map01200 map01100 map01120]
M00631	3.8145	0.0459994	Post-Kasai	D-Galacturonate degradation (bacteria), D-galacturonate => pyruvate + D-glyceraldehyde 3P [PATH:map00040 map00030 map01100]
